# Supplementary material for: ASC and SVF Cells Synergistically Induce Neovascularization in Ischemic Hindlimb Following Cotransplantation
Source: Int J Mol Sci. 2021 Dec 24;23(1):185. doi: 10.3390/ijms23010185 (PMC8745515; doi:10.3390/ijms23010185)
Supplement: Supplementary file 1 [file ijms-23-00185-s001.zip]

Archive with 1 entries (1 files):
- ijms-1494116-supplementary.pdf
